# Supplementary material for: Evaluation of the Tensile Strength of Absorbable and Non-Absorbable Suture Materials Exposed to Different Toothpaste Solutions: An In Vitro Study
Source: Materials (Basel). 2026 Feb 18;19(4):793. doi: 10.3390/ma19040793 (PMC12941980; doi:10.3390/ma19040793)
Supplement: Supplementary file 1 [file materials-19-00793-s001.zip]

Archive with 1 entries (1 files):
- materials-4084180-supplementary.pdf
